# Supplementary material for: Endo-Exoglucanase Synergism for Cellulose Nanofibril Production Assessment and Characterization
Source: Molecules. 2023 Jan 18;28(3):948. doi: 10.3390/molecules28030948 (PMC9921176; doi:10.3390/molecules28030948)
Supplement: Supplementary file 1 [file molecules-28-00948-s001.zip]

Archive with 1 entries (1 files):
- molecules-2102443-supplementary.pdf
